# Supplementary material for: Fostering culture of care for early career researchers—Building a trustful environment: Insights from a German perspective
Source: PLoS One. 2025 Sep 8;20(9):e0331675. doi: 10.1371/journal.pone.0331675 (PMC12416710; doi:10.1371/journal.pone.0331675)
Supplement: S1 Table — (XLS) [file pone.0331675.s001.xls]

## Sheet: Questions 
	Number	Question
Group 1 Demographic questions
	1	What is your age range (years)?
		18-30
		31-40
	2	What gender do you belong to?
		Female
		Male
		Other
		Prefer not to answer
	3	What is your field of study/research?
		Biomedical sciences
		Veterinary sciences
		Biology
		Environmental sciences
		Other (please specify in the text box)
	4	Please provide the time you have worked with animals (years):
		Less than one
		One - two
		Three - Five
		More than five
Group 2: Stress coping and resilience
	5	Subjectively, how stressed do you feel at work with animals? (Single choice)
		Not stressed at all
		Slightly stressed
		Moderately stressed
		Quite stressed
		Very stressed
		No answer
	6	How often do you experience stress regarding the following aspects (Please note that you must click on an answer for each aspect):
			Never	Rarely	Average	Often	Very often
		Pressure to obtain results and publish your work
		The uncertainty of your professional future
		Experimenting with animals (e.g., handling and sacrificing animals)
	7	When experimenting with animals, you are stressed because of (please note that you must click on an answer for each aspect):
			Not stressed at all	Low stressed	Average stressed	Moderately stressed	Highly stressed
		The protocols and processes associated with animal experimentation to fulfill all regulative requirements
		The fact of experimenting (with animals) and sacrificing them
	8	Does your institution provide tools to manage stress and improve resilience? (Resilience here means: internal and external resources to overcome/bounce back challenges/stress/crisis with the ability to handle this situation and grow) (Single choice)
		Yes (please provide the name of the tools in the text box)
		No
		I do not know
	9	How do you currently cope with stress and challenges related to your daily work? (Multiple choice)
		Seeking support from colleagues and superiors
		Practicing self-care activities such as exercise, meditation, using apps for mindfulness
		Setting boundaries between work and personal life
		Other (please specify in the text box)
		I don't have specific coping mechanisms
	10	If you have selected "Others," which ones?
	11	What are the essential skills or qualities you believe are important for young researchers working with animals to develop resilience? (Resilience here means: internal and external resources to overcome/bounce back challenges/stress/crisis with the ability to handle this situation and grow)
	12	Do you know of virtual resources such as apps or online training programs that you consider beneficial for improving resilience and coping with stress?
Group 3: Communication
	13	How would you rate the communication with your supervisor regarding animal experiments? (Single choice)
		None
		Poor
		Below average
		Average
		Good
		Excellent
	14	How comfortable do you feel providing feedback or expressing ideas/concerns to your supervisor regarding animal experiments? (Single choice)
		Not comfortable at all
		Slightly comfortable
		Moderately comfortable
		Quite comfortable
		Very comfortable
	15	Do you feel valued by your supervisor? (Single choice)
		Yes
		No
		I don´t know
		Partly
	16	How often do you experience the following communication challenges with your research group regarding animal experiments (Please note that you must click on an answer for each aspect):
			Never	Rarely	Average	Often	Very often
		Personal conflicts
		Lack of clarity in instructions
		Poor information sharing
		Conflict or tension among team members
		Ineffective meetings or discussions
		Lack of time
	17	Please, rate the level of teamwork and collaboration within your research group in experiments that involve animal experiments. (Single choice)
		Poor
		Below average
		Average
		Good
		Excellent
	18	What strategies would you envision for coping with the challenges and limitations in communicating with your co-workers and supervisor about animal experiments?
Group 4: Training
	19	How often do you receive training and education in animal care and the 3Rs (Refinement, Replacement, and Refinement) from your institution? (Single choice)
		Regularly
		Occasionally
		Rarely
		Almost never
		Never
	20	Please specify if you receive theoretical or practical training (or both) in animal care and the 3Rs. Is this training mandatory?
	21	How often do you receive training and education in stress management from your institution? (Single choice)
		Regularly
		Occasionally
		Rarely
		Almost never
		Never
	22	Please specify if you receive theoretical or practical training (or both) in stress management. Is this training mandatory?
	23	How often do you discuss the replacement of animal experiments (e.g., New Approach Methodologies) in your institution? (Single choice)
		Regularly
		Occasionally
		Rarely
		Almost never
		Never
	24	Please specify if you receive theoretical or practical training (or both) in replacement of animal experiments. Is that training mandatory?
	25	Are there any specific resources, tools, or training programs you know and would like to recommend for animal care and 3Rs training?
Group 5: Final comments
	26	Here you can provide additional comments and observations
