# Supplementary material for: Fostering culture of care for early career researchers—Building a trustful environment: Insights from a German perspective
Source: PLoS One. 2025 Sep 8;20(9):e0331675. doi: 10.1371/journal.pone.0331675 (PMC12416710; doi:10.1371/journal.pone.0331675)
Supplement: S2 Table — (XLS) [file pone.0331675.s002.xls]

## Sheet: results-survey242875
Question number
	Number of records in this query:	124
	Total records in survey:	124
	Percentage of total:	1
1	What is your age range?
	18-30 years	49	0.395161
	31-40 years	75	0.604839
2	What gender do you belong to?
	Female	81	0.653226
	Male	41	0.330645
	Prefer not to answer	2	0.016129
3	What is your field of study/research?
	Biomedical sciences	77	0.620968
	Veterinary sciences	11	0.0887097
	Biology	26	0.209677
	Other	10	0.0806452
	Comments	14	0.112903
4	Please provide the time you have worked with animals (years):
	Less than one year	8	0.0645161
	One - two years	22	0.177419
	Three - Five years	35	0.282258
	More than five years	59	0.475806
5	Subjectively, how stressed do you feel at work with animals?
	Not stressed at all	14	0.112903
	Slightly stressed	50	0.403226
	Moderately stressed	37	0.298387
	Quite stressed	17	0.137097
	Very stressed	6	0.0483871
6	[Pressure to obtain results and publish your work]
	How often do you experience stress regarding the following aspects (1 being never and 5 being very often): Please note that you must click on an answer for each aspect.
	1	6	0.0483871	0.282258
	2	29	0.233871
	3	24	0.193548	0.193548
	4	36	0.290323
	5	29	0.233871	0.524194
	Sum (Answers)	124	1	1
	Arithmetic mean	3.43
	Standard deviation	1.22
	[The uncertainty of your professional future]
	How often do you experience stress regarding the following aspects (1 being never and 5 being very often): Please note that you must click on an answer for each aspect.
	1	8	0.0645161	0.193548
	2	16	0.129032
	3	15	0.120968	0.120968
	4	34	0.274194
	5	51	0.41129	0.685484
	Sum (Answers)	124	1	1
	Arithmetic mean	3.84
	Standard deviation	1.27
	[Experimenting with animals (e.g., handling and sacrificing animals)]
	How often do you experience stress regarding the following aspects (1 being never and 5 being very often): Please note that you must click on an answer for each aspect.
	1	12	0.0967742	0.467742
	2	46	0.370968
	3	30	0.241935	0.241935
	4	28	0.225806
	5	8	0.0645161	0.290323
	Sum (Answers)	124	1	1
	Arithmetic mean	2.79
	Standard deviation	1.1
	[The protocols and processes associated with animal experimentation to fulfill all regulative requirements]
7	When experimenting with animals, you are stressed because of (1 being low and 5 being very high): Please note that you must click on an answer for each aspect.
	1	13	0.104839	0.282258
	2	22	0.177419
	3	26	0.209677	0.209677
	4	35	0.282258
	5	28	0.225806	0.508065
	Sum (Answers)	124	1	1
	Arithmetic mean	3.35
	Standard deviation	1.29
	[The fact of experimenting (with animals) and sacrificing them]
	When experimenting with animals, you are stressed because of (1 being low and 5 being very high): Please note that you must click on an answer for each aspect.
	1	23	0.185484	0.459677
	2	34	0.274194
	3	26	0.209677	0.209677
	4	27	0.217742
	5	14	0.112903	0.330645
	Sum (Answers)	124	1	1
	Arithmetic mean	2.8
	Standard deviation	1.29
8	Does your institution provide tools to manage stress and improve resilience? (Resilience here means: internal and external resources to overcome/bounce back challenges/stress/crisis with the ability to handle this situation and grow)
	Yes	17	0.137097
	No	50	0.403226
	I do not know	57	0.459677
	Comments	19	0.153226
		Response
		Workshops (for all disciplines)
		I know the University offers activities for personal development. But they never are tailored for people who work with animals.
		EMAP crisis service; &amp;quot;resilience&amp;quot; training course
		courses, sport, counselling
		Workshops, external counceling
		Online seminars (optional)
		sport, back training, active midday break. discussion with psychologists to discuss and disolve work problems with colleagues or bosses
		Not needed for me.
		I get support in practical work from animal welfare officers to improve the workflow, thus facilitating the research, which is helpful to reduce stress.
		Stress management courses for doctoral students
		Not aware of real resilience tools offered or stress to be managed okay
		psychological counseling, employee training
		There is an app
		External Consultants
		general psychological counselling through university clinic, not specific to work with animals
		Lab meetings supervision
		- open talk and support in lab meetings - strict commitment to the regulatory requirements with frequent internal inspections
		Proper animal handling courses Experience to work with senior in labs Availability of helping hand and support always
9	How do you currently cope with stress and challenges related to your daily work? Please note that you must click on an answer for each aspect.
	Seeking support from colleagues and superiors	69	0.556452
	Practicing self-care activities such as exercise, meditation, using apps for mindfulness	63	0.508065
	Setting boundaries between work and personal life	74	0.596774
	Other	7	0.0564516
	I don't have specific coping mechanisms	20	0.16129
10	If you have selected "Others," which ones?
	Answer	10	0.0806452
	No answer	114	0.919355
		Response
		Wine
		family and friends
		discussions with friends and family about my work.
		talking to my partner, family and friends
		doing sports in the gym and outside
		Sports, hobbies
		psychotherapy
		1) Listening to music or reading literature to distract my mind of work 2) Leisure activities
		therapy
		I have become a vegetarian, in order to morally balance-out my work with animals...
11	What are the essential skills or qualities you believe are important for young researchers working with animals to develop resilience? (Resilience here means: internal and external resources to overcome/bounce back challenges/stress/crisis with the ability to handle this situation and grow)
	Answer	97	0.782258
	No answer	27	0.217742
		Response
		Never be alone to decide what to do
		develop meaningful protocols good planning of experiment time that is needed
		focus
		Talking to others (mainly colleagues) openly about problems
		In my opinion, at the end of the day, it has to be decided whether I can live with doing animal experiments, which means that I am responsible for animals dying and causing them to experience pain and suffering. If I'm satisfied that the expected result warrants it, okay. Because no matter how many of the 3Rs I apply and improve conditions, in the end I have to live with harming animals in some w…
		tolerance with frustration since it is nearly impossible to fulfill the regulations. Especially, the regulation with the sentence:,, It is not allowed to kill an animal with no reason". With that it is impossible to breed since more mice without experimental use are generated naturally which can not be killed.
		supportive environment
		serenity
		Relativise responsabilties, seek for help, self-care
		Recognize the impact of their work for their own development.
		I believe that receiving support and mental health resources from the institute, as well as bearing the purpose of research in mind helps me to cope with my guilt regarding animal experimentation.
		Having a good work/life balance and a strong friend network, so that when things go wrong at work it doesn't feel as if everything in your life is going wrong. Therefore, knowing how to reduce the number of hours worked is probably the most important part of developing resilience.
		There should be written rules how to procede in any case , so that everyone knows what to do or whom to ask this will avoid stress. People need routine. Any uncertainty leeds to mistakes and stress.
		good supervising, a person to talk to
		good working atmosphere. In my case my colleagues who are doing the animal experiment with me, they don't care about animal welfare and don't euthanize them accordingly to the law
		communicate with others practice procedures and achieve routine
		Separating oneself from work, mindfulness, self-care
		Open communication
		support from family and friends good knowledge on animal behaviour and health (e.g. vet. studies) support from supervisor and colleagues Balancing with sport, mindfullness, me-time etc
		serenity, discipline, patience
		Idk
		Actual real and reliable professional advice, training and support from the animal welfare office, LANUV, authorities etc. Currently it is a culture of fear and threats about being punished if we do things wrong. It seems that the automatic assumption is that we are deliberately doing things wrong because we want to cause harm to animals.
		You should follow basic rule number one: Keep calm! You should take or plan enough time, because working with animals, not everything can always be planned. You should be able to improvise in case something goes wrong (e.g. failure of instruments). With a certain amount of composure, the day is less stressful for you and for the animals.
		good training of the procedures, routine in handling animals, clear understanding of why you perform animal experiments, knowledge about how to reduce animal stress and pain
		work experience - at the beginning good/supportive trainings of an experienced person
		Should not be indifferent, but at least value the life taken from the animal. This should not lead to feeling guilt. Patience and general kind handling of the animals. Knowledge about animal experiments and the high variability in each individaul, which can/will lead to data with a high(er) SD.
		Good training; supervision during first times of handling, experiments etc.
		Being well trained, good time planing, organizational skills
		talking openly about work in every situation.
		- practicing confidence in working with animals -> less stress for myself as well as for the mice -> shortens the time of handling procedure - talk to others that experience the same (e.g. lab colleagues)
		clear plan about the experiments to perform and the related time frame
		-
		Supervised animal handling and teaching!
		Setting boundaries with lab managers/PIs Have more courses regarding animal welfare
		Having sensibility to consider animals as living beings, but not too much so they don't feel sad using animals for research. Being serious and attentive to well-being of animals.
		Relieving time pressure and allowing for a more care-oriented animal experimentation (regarding animal housing conditions, time invested in handling animals and so on).
		Think that is necessary
		Routine, intensive supervision in the beginning
		Guidance and expertise in regulative requirements. Thoroughly planned studies.
		self-confidence, positive encouragement from colleagues, good training by supervisor for error-free and safe work
		- Believe in the own skills - focusing on the project's aim: why am I doing this?
		learning to appreciate the animals contribution, however "helpful" the individual might be separation between your feelings for the animals (especially when you work with them for a long time) and what needs to be done for science
		Accepting that handling animals requires training and learning to be comfortable with the animals.
		Building mental strength, always reminding me why i am doing this.
		discipline, self care, organisational skills. it is important to be informed about the work you do, the methods to minimize stress and pain for the animals, and your goals. it is important to talk about your feelings and emotional distress. setting boundaries between work and personal life and close the door to work matters whenever you leave work.
		- honesty: be conscious of the animal being a living creature and handle them accordingly - self-reflection: keep in mind that you are being as nice as possible to the animal and/or cause the least amount of stress/pain to them, and it is better that you as a person caring about the welfare of the animal does this work and not someone who does not care for/is indifferent to the animal - time-mana…
		more training
		Setting my own boundaries and be clear about what is ok for me and what isn't.
		Being patient, train a lot, and breath!
		legal knowledge, Understanding officialese, time management, multitasking, ability to telescope/parallelize experimental work
		concentration, practice, not being anxious or remain calm despite fear and nervousness
		Curiosity, Reflection, Respect
		asking for help keep work-related topics out of the mind during weekends and leisure time good self-organization
		Ease of mind, relaxedness, assertive
		A good work environment and a good capacity of split the life inside or outside work
		they should know that what they are doing absolutely essential and must-be-done, otherwise the emotional toll will be quite hard to process.
		Most important for me is speaking with experienced colleagues and supervisors and seeking help. Caring carefully for the animals you work with to provide a good environment for them creates a good environment for yourself (in my opinion).
		1. basic on-site trainings and many opportunities to practice, to be a skilled researcher, and getting support from experienced colleagues/collaborators; 2. online based open access or free registered webinars, to communicate with other researchers, who would like to share their experience and give help; 3. online trainings and exchange opportunities for improving research, personal health, etc.
		Having a clear ethical framework for your work, that guide you through the decision you have to make. be able to share difficult exeriences, like having to kill an animal.
		Strong character, helpful und caring environment, caring superior
		- Make a plan for your future - Try to achieve this plan without sacrificing your personal life - Take care of your well-being in the matter that helps you most (for me that would be daily sports, meeting friends, not talking about work all the time) - Communicating struggles at work to get input for new strategies to cope
		Having a good teacher who shows you proper ways I consider to be the most important factor. Being aware of the fact that the more confident you are and the better you handle situations the easier it will be for the animal (if done well). It also takes some time to practice and become good, so it should be accepted to make mistakes and learn from it.
		A good supervisor to gain security in your practice ans someone to talk to, good education, keep calm
		actively acquiring knowledge about how to minimize suffering in work with animals; exploring best-suited methods for one personally to cope with stress; ability to set boundaries, e.g. regarding workload
		A good learning of the practice through more than one trial animal course of 3-5 days. Practice makes perfect
		Stay focused on the goal of your project, but remember that you are working with a living being and not everything will go as planned. Expect disappointment.... set feasible goals for yourself.
		more education about animal welfare and law
		A certain apathy towards the animals death, not meaning a non-interest in the animals wellbeing but rather seeing it as part of the job to kill animals and trying to give the animal the most comforting life you can within regulations and the experiments up unitl and including the sacrifice
		empathy, respect for the animal and being aware that it's not only a "model" but a living creature, passion, mindfulness
		make sure that the expectations set on you are reasonable, and that there are others to step in to do things if you should be unable to do so due to health or personal circumstances. Working as a team is sbest with animals
		essential: The willingness to do a proper job and to care about the animals beneficial: Liking animals, getting trained by a calm and experienced colleague
		Being convinced of the importance of your research. If this outweighs the sacrifice, it helps. Being convinced of your study design and that the data you collect will answer your question. Accepting that some animals cannot provide you data and that these count as a way to teach you how to do better next time.
		conscious working / handling of the animals, self-reflection and finding ways for yourself to relax and deal with stress and pressure
		Be organized Planning experiments properly and in detail
		being well trained in the beginning and having the continuous opportunity to ask questions and flag issues without fear of judgement or repercussions. being guided and supported in fulfilling and adhering to regulative requirements instead of being told to just make it work somehow and that it's anyway not possible to do things properly/the regulations are just too strict and not feasible.
		Time management
		1) Constant practice via training courses or practical lab work to get used to animal handling
		Tutorials and many hours of (supported) practice. Possibility of support from colleagues in independent experiments. Support from the institution against hostilities from animal welfare activists.
		I believe that routine animal procedures such as injections, perfusion etc. should be performed by a vet/animal caretaker/technician etc. and not by a scientist (PhD student particularly), especially when the scientist works primarily with cells or tissues and animal procedures are only a small percent of the overall lab work activities. In such cases, scientists do not have enough training/exper…
		Good supervision and training
		Trust that everything will be all right despite all the adversities (imprecise legislation, general suspicion of animal experiments, not having enough freedom to adapt to changes without additional permits / loss of time).
		Pacience and compassion
		Empathy.
		Having a good foundation of knowledge and then asking to follow senior staff to watch (expose yourself more).
		feeling skilled and save with what you are doing, confidence why you are doing it
		A compassion for the animals, but also for yourself for doing this work.
		Understand the reason - why are we working with anaimals? Focus on the correct protocols in terms of animal safety and wellbeing
		self-confidence, patience and endurance, open-minded, self-critical, independent, optimistic view, keep healthy distance, reflection capability
		I don't know
		Good co-workers. Supervision before working alone
		Don't take stuff personally
		Erfahrung
		Well educated and supportive seniors (Group leaders/Postdocs) leading animal experiments and teaching me step by step. Double checking from these seniors on procedures. A defined framework for all the paperwork set up by the person who wrote and leads the TVA with clear instructions on to to fill and maintain them. Reliable communication of animal experiment leaders with authorities and reporting…
		Mindfulness, rigorous planning of experiments before execution, investing enough time for detailed analysis
		- Seeking support from colleagues and superiors - Setting boundaries between work and personal life
		Expressing the worries and needs to people around you that can help
		Don't know
12	Do you know of virtual resources such as apps or online training programs that you consider beneficial for improving resilience and coping with stress?
	Answer	98	0.790323
	No answer	26	0.209677
		Response
		NO
		No
		no
		no
		no
		I don't know any.
		No.
		No
		meditation
		No
		Management videos and books
		No
		No
		No.
		Yes but mostly there are not for free.
		no
		no
		meditation apps
		No
		Do not know
		Music platforms
		I use the Youtube channel FitnessBlender, BookBeat for books regarding couping with stress and Spotify dream journeys and relaxing music
		Only youtube or Insight Time (App in Apple App Store )
		Calm
		No.
		No.
		no
		no
		No
		No
		no
		nope
		no
		no
		-
		NO
		No
		No
		no
		No
		?
		no
		no
		No
		no
		No
		no
		no
		yes
		No
		there are many tools online for practising meditation, breathing exercise and yoga, which help to calm down and focus!
		no
		no
		No. I further doubt, that they would be useful
		no
		No
		No, I don't
		yes, not everyone has immediate access to face-to-face opportunities in that regard, so online tools are important and useful.
		I don´t know of any and never thought of using them so far.
		not yet
		no
		no
		"The Science of Well-Being" Coursera Cours by Yale University.
		Yes, the calm or headspace meditation and mindfulness applications
		No
		Headspace, DownDog meditation
		No
		no
		Calm app, yoga courses including breathing techniques
		no
		No
		-
		None come to mind
		Yes, there are apps from some health insurences for example.
		Not specifically for this type of stress associated with doing animal experiments.
		no
		No
		I've heard good things about the 7minds app, but individuals using a mindfulness app is not the proper way to solve a systemic issue rooted in bad regulative measures that do not respect the reality of scientific work.
		Tips by Dr. Amina Yonis (https://www.youtube.com/@DrAminaYonis)
		Unfortunately no
		Heard of, never tested.
		Yes, I did not find them useful. Stress is usually directly caused by the lack of practical experience.
		No
		not practical helpful
		Calm
		no
		Jackson laboratory website?
		no
		none
		no
		No.
		VOS
		App called Calm
		Nein
		No.
		no
		Our university always arranged workshops and pointed out people to go for help.
		No
13	How would you rate the communication with your supervisor regarding animal experiments?
	None	3	0.0241935
	Poor	23	0.185484
	Below average	7	0.0564516
	Average	29	0.233871
	Good	38	0.306452
	Excellent	24	0.193548
14	How comfortable do you feel providing feedback or expressing ideas/concerns to your supervisor regarding animal experiments?
	Not comfortable at all	12	0.0967742
	Slightly comfortable	14	0.112903
	Moderately comfortable	28	0.225806
	Quite comfortable	33	0.266129
	Very comfortable	37	0.298387
15	Do you feel valued by your supervisor?
	Yes	61	0.491935
	No	19	0.153226
	I don´t know	8	0.0645161
	Partly	36	0.290323
	[Personal conflicts]
16	How often do you experience the following communication challenges with your research group regarding animal experiments? (1 being never and 5 being very often): Please note that you must click on an answer for each aspect.
	1	54	0.435484	0.806452
	2	46	0.370968
	3	15	0.120968	0.120968
	4	7	0.0564516
	5	2	0.016129	0.0725806
	Sum (Answers)	124	1	1
	Arithmetic mean	1.85
	Standard deviation	0.95
	[Lack of clarity in instructions]
	How often do you experience the following communication challenges with your research group regarding animal experiments? (1 being never and 5 being very often): Please note that you must click on an answer for each aspect.
	1	34	0.274194	0.556452
	2	35	0.282258
	3	25	0.201613	0.201613
	4	18	0.145161
	5	12	0.0967742	0.241935
	Sum (Answers)	124	1	1
	Arithmetic mean	2.51
	Standard deviation	1.3
	[Poor information sharing]
	How often do you experience the following communication challenges with your research group regarding animal experiments? (1 being never and 5 being very often): Please note that you must click on an answer for each aspect.
	1	30	0.241935	0.516129
	2	34	0.274194
	3	27	0.217742	0.217742
	4	17	0.137097
	5	16	0.129032	0.266129
	Sum (Answers)	124	1	1
	Arithmetic mean	2.64
	Standard deviation	1.33
	[Conflict or tension among team members]
	How often do you experience the following communication challenges with your research group regarding animal experiments? (1 being never and 5 being very often): Please note that you must click on an answer for each aspect.
	1	51	0.414634	0.682927
	2	33	0.268293
	3	21	0.170732	0.170732
	4	10	0.0813008
	5	8	0.0650407	0.146341
	Sum (Answers)	123	1	1
	Arithmetic mean	2.11
	Standard deviation	1.22
	[Ineffective meetings or discussions]
	How often do you experience the following communication challenges with your research group regarding animal experiments? (1 being never and 5 being very often): Please note that you must click on an answer for each aspect.
	1	22	0.177419	0.41129
	2	29	0.233871
	3	28	0.225806	0.225806
	4	32	0.258065
	5	13	0.104839	0.362903
	Sum (Answers)	124	1	1
	Arithmetic mean	2.88
	Standard deviation	1.27
	[Lack of time]
	How often do you experience the following communication challenges with your research group regarding animal experiments? (1 being never and 5 being very often): Please note that you must click on an answer for each aspect.
	1	21	0.169355	0.387097
	2	27	0.217742
	3	32	0.258065	0.258065
	4	20	0.16129
	5	24	0.193548	0.354839
	Sum (Answers)	124	1	1
	Arithmetic mean	2.99
	Standard deviation	1.36
17	Please, rate the level of teamwork and collaboration within your research group in experiments that involve animal experiments.
	Poor	10	0.0806452
	Below average	13	0.104839
	Average	28	0.225806
	Good	47	0.379032
	Excellent	26	0.209677
18	What strategies would you envision for coping with the challenges and limitations in communicating with your co-workers and supervisor about animal experiments?
	Answer	79	0.637097
	No answer	45	0.362903
		Response
		Be available all day
		fixed protocols that must be followed by each experimanter enforcment of documentation, preferably shared file
		-
		n/a
		More time for sharing experiences, more time for proper education of students on animal welfare and designing robust experiments.
		Honesty, empathy, understanding that some days it can be more stressful than usual due to other circumstances
		I would like to have a platform where you can see which experiments are planned. Therefore, sharing of mice and organs would be easier.
		Involve PIs and professors, not only the people that perform the experiments
		Having one person in a Team for each topic to deal with problems e.g. one person taking care of personal problems, one to clarify instructions, and one person leading meetings, ....
		More time to make people involved aware + effective meetings
		Honest talks from the beginning. Sometimes, in the interviews, everything is perfect, but in practice, such things do not work.
		I think that the most important part is that all of us work in the same office, so we talk every day, and therefore everyone is informed about everyone else's experiments. This way everyone can share any experience they have.
		transparency for everyone involved in the animal experiments; SOPs how to do everything
		talk about the work, not only about the data
		control from outside person
		I do not know
		More clearly structured meetings
		Joint participation in communication activities.
		we consider buying a program for animal housing and breeding that includes notifications to everyone involved
		it's nothing specific to animal experiments but to all experiments.
		- communication about different experience - research
		Understanding and support when Stress or fears are expressed, longer training before first steps alone, support and supervision during legal aspects (applications etc.)
		Training about the effective communication
		open discussions about ALL problems
		- shared lab books to be able to read protocols and look into results of co-workers - clear SOP guidelines for the whole lab - one person being responsible for the Tierversuchsanträge, that can answer all questions regarding what is allowed and what is not
		do your work, you can't change people
		Clear guidelines for animal handling, that everyone has to follow
		Less critical approach to mistakes.
		Talk more
		-weekly lab meetings and progress reports to exchange
		The main problem is that in my experience, supervisors don't care about the well-being of animals as they see no benefit from it.
		Talk about your concerns regarding the execution of animal experiments with co-workers or supervisor.
		animal experimentation should ideally be done in small teams within the lab. This way responsibility for animals as well as all the struggles that come with these experiments are shared across people, while avoiding having to communicate every detail to a whole lab.
		More detailed on-boarding to understand the group dynamics concerning animal experiments, used methods and animal models.
		Time-management
		more meetings to exchange ideas and divide tasks between all members in question.
		broader meetings with other groups
		Not sure
		open communication, motto: There are no stupid or forbidden questions & never shame a colleague. Ask 2 times rather than none
		Having well-trained researchers with extensive experience in the field of animal experimentation at the institute, with whom one can talk about problems occuring during an animal experiment and who also give advice on feasibility and reasonableness during the preparation of animal proposals
		taking time have the meeting join a third objective party (e.g. animal carer, head of animal facility) write protocol in meetings
		Write detailed protocols, good knowledge transfer
		I don't have this problem in my lab
		regular meetings in your group and everybody pointing out any issue they encounter at this time to find help to solve it
		more discussions are inevitable, necessary
		The team should have good communicational skills.
		better planning beforehand, clear communication
		Coming up with a plan that every new group member is introduced to and updated rules should be communicated to everyone at the same time.
		Regular meetings
		More detailed instructions from one of my supervisors regarding what is expected, already before the task is taken up
		-
		Actually, no... I discuss them with those who are willing to. I do what I can, try to influence where I can.... But I'm not going to fight a battle that's already been lost ... for my own good.
		no
		Clear communications about methods used, goals set
		-
		Honest reporting and accountability for the things that happen with and to the animals.
		Regular meetings having a person in charge of animal facility / experiments that is not the PI
		Devote group seminar time to this issue.
		it works well as it is
		Regular Meetings
		Do not let clinician scientists without dedicated lab/science hours run/supervise animal experiments, when they have to rely on full time-lab colleagues to keep things running, but even lack the time and capacity to communicate properly about what needs to be done.
		Creating time and safe space to talk about it
		My lab team is very cooperative and always eager to provide help and assistance, so I don't think I have ever felt the need to overcome any communication problems, since there aren't any
		Challenge comes from the regulations and laws that have sometimes little to do with the reality of the animal research. In my lab with have a good communication.
		No judgement
		More meetings and constructive feedback for troubleshooting
		i asked for help
		COMMUNICATION!
		more structured meeting and instruction unifiorm manuals
		We could theoretically share animals more often, but lack of communication and commitment to the plan means we often cannot.
		Central discussions on which and how many animals will be used. Clarify methods concerning animal work - all centralized and well trained
		Concentrate on what is within your own power.
		more time to plan exp. together go through protocols and discuss ideas together
		Open discussions
		no Strategies
		Avoid understaffed teams when working with animals. Breeding planning, reporting, experimental planning, Pyrat work, doing experiments, following animals in experiments cannot be done properly by very small teams (1-2) properly People should not be forced to join a TVA when they never wanted to work with animals in the first place. People involved in animal experiments should be educated properly…
		More transparency and help from regulating authorities. Pre-screened templates for animal experiments approval. Regular communication from authorities.
		Cultivation of open and solution-oriented discussions within the group.
		Meetings should be more efficient and to the point (however this is a general problem and has nothing to do with animal experiments) Sometimes I feel that my supervisor neglects or simply doesn't know about the amount of time necessary to plan and conduct animal experiments and take care of all the necessary documentation
19	How often do you receive training and education in animal care and the 3Rs (Refinement, Replacement, and Refinement) from your institution?
	Answer	Count	Percentage
	Regularly	48	0.387097
	Occasionally	42	0.33871
	Rarely	17	0.137097
	Almost never	12	0.0967742
	Never	5	0.0403226
20	Please specify if you receive theoretical or practical training (or both) in animal care and the 3Rs. Is this training mandatory?
	Answer	108	0.870968
	No answer	16	0.129032
		Response
		Both, no it was not mandatory
		Theoretical
		theoretical, yes
		theoretical, partly mandatory
		both at the beginning of working at CAU mandatory
		8h/year mandatory
		Theoretical, partly mandatory Opportunity to connect with animal well fare Centre and possibility to train if uncertain
		8h of education per year is mandatory, controlled by the veterinary office.
		Once a year, the scientist must submit proof of participation in (theoretical) further training in laboratory animal science to the management of the animal facility. These lectures are regularly offered by animal husbandry, but can also take place externally.
		Theoretical lectures. There are not (yet) mandatory
		theoretical, a part is mandatory
		theoretical training in the form of seminars, 8 hours per year mandatory
		Theoretical and practical. Some mandatories some not
		We comply with 8 hours of mandatory training in animal care and 3Rs. The University inform us about animal care-related events.
		When I started at my institute, I received 2-3 months of theoretical training (for my LAS certification), as well as one practical introduction from the animal caretakers. However, I felt that this practical introduction was a bit superficial and would have liked more veterinary information, e.g., what to do when a mouse is injured or ill.
		We regularly receive theoretical training (it is mandatory)
		There is nothing at our intitute , we have to make sure for ourselves to do such courses somewhere else or online.
		FELASA courses and self taught
		no practical training at all, theoretical training not mandatory
		yes it is mandatory
		I work in an animal facility, so regular training in the 3Rs is mandatory there. I participate as alecturer in the animal courses.
		Both Not mandatory
		Theoretical; highly recommended but I think not mandatory.
		8-h of continuing 3ducation are mandatory.
		it is mandotary to do it annually for researchers and animal caretakers. It is provided by the vets for animal welfare from the university
		Yes, before beginning of animal experiments
		Yes it is mandatory
		Both, yes. But most training is in German, most young researchers here do not speak German, so its just to tick a box.
		We have to collect eight points of 3R education every year and since corona it is more online with the help of webinars.
		No theoretical training
		only theoretical
		Yes, we must have 8h a year of study about 3R principles or animal studies in general
		I only receive theoretical training during online seminars, which is indeed quite helpful sometimes. Still I would like to have more practical tips.
		Theoretical, its mandatory
		training is mandatory, theoretical and practical.
		We have no mandatory trainings regarding animal work. However, there are a lot of people at our intitute that are well informed and well skilled regarding animal experiments and handling procedures, and it is always possible to ask them, if they practice specific skills with us. We can then take some mice (Überschuss) and practice in 1:1 time. Since we have a animal license for practicing, it is …
		Yes. At the University Medical Center this is mandatory
		Occasionally invited talks by welfare experts. Not mandatory.
		No
		the training is mandatory but it is mostly theoretical
		Yes
		I received intensive training during my studies (Veterinary Medicine, 2 semesters focus on laboratory animals) and an external course (VIP at the JLU Gießen). It is mandatory to have at least a (former) Felasa B certificate.
		I received theoretical and practical training (FELASA) on my own initiative. Only the most basic training in order to be allowed to work in the animal facility is mandatory. Extra training is rarely supported.
		Theoretical training in the 3Rs. Mandatory education according to §3 TierSchVersV.
		mostly theoretical, there was one practical course. It is not mandatory beyond having to fulfill the 8h/year requirement.
		Mandatory 8 hours per year. We have to look for external training opportunities, usually online theoretical courses. Topics can be wide-ranging and not necessarily encompass "animal care". It is unclear if some of the lectures actually help us improve our understanding of 3Rs or help us transfer the method to our institution.
		No
		We have mandatory to spend annualy 8 hours of training, we can decide if we want theoretical or practical trainings. Of course we are allowed to get more training than the annual 8 hours.
		it is mandatory and is only once a year (theoretical training).
		theoretical. it is mandatory
		theoretical often practical training almost none not mandatory
		Just if I am doing something new that colleagues have done before I receive training from them. Theoretical training through the 3 R seminars. Just mandatory 8 h for the license
		Yes
		yes
		Theoretical or practical training and education in animal care and the 3Rs is coordinated in workgroup level regularly, but almost never on institution level. At the facility level, only instructions take place to comply with animal welfare and 3R in accordance with the law. Unfortunately, so far no own training measures are offered, so that one must train externally or within the own workgroup.
		theoretical and practical only when participating at the Felasa course with only little practical training in groups, theoretically on a regular basis within the framework of an annual lecture series
		regular theoretical Webinars that are mandatory
		It is mandatory to have 8 hours of training per year, but courses are not provided by the institution.
		Theoretical, mandatory
		I receive theoretical training sometimes but it is not mandatory.
		I have just received a course on reducing the stress in animal handling. They are mandatory as in there is a certain credit points to be collected each year, so not every course is mandatory but overall there are hours to be completed in a year.
		required to do at least 8 hours of theoretical training each year regarding animal care and the 3R. Plus meetings with the animal welfare officer, if something is problematic and needs change.
		both received, mandatory
		both
		Yes, 8h training per year is mandatory
		theoretical and is mandatory
		theoretical training twice a year mandatory practical training in form of work shops if wanted or needed
		It's mandatory by the Regierungspräsidium Darmstadt.
		Training is mandatory, training was done for practical parts and also for theoretical parts
		Theoretical , 8 hours per year mandatory
		LAS certificate, practical mousehandling course, introduction to animal rooms by caretakers, several additional employee online trainings regarding animal welfare & handling (all mandatory) monthly 3R online lectures (optional)
		Both Yes
		We have workshops, but we have to organise these ourselves
		theoretical
		Most of the time theoretical training... usually organized/selected by my self. Was getting easier with COVID because many courses/seminars where done online.
		yes
		Annual refreshment is mandatory and theoretical, practical trainings can be participated in but are not mandatory
		definitely mandatory
		Both theoretical and practical. Eight hours of training per year are mandatory.
		Animal training courses (practical and theoretical) as mandatory training for working with vertebrates Theoretical training as part of the German law to get yearly training of 8 hours
		I have received this in the past and the certificate for my courses was sufficient to start animal experiments in my current institution. It is mandatory.
		Yes we did a Refinement Course and also have some theoretical trainings
		FELASA course and regular seminars, madatory if new methods: introduction by an experienced person, mandatory
		Partially yes
		Theoretical and yes, it is mandatory
		Yes, I attend lectures with regard to 3R best practices, mostly virtual, as part of my PhD program
		Practical training in organized courses and from colleagues, theoretical training in (remote) sessions. Training is mandatory:
		Lot of theoretical training, no practical training.
		theoretical
		Theoretical
		Mandatory threoretical
		yes
		yes and yes
		Yes its mandartory. All phd programs have a mandatory training session (but this should be known already). In addition, to work with animals you have to undergo training by law.
		theroritical
		Having a FELASA certificate is compulsory.
		Mandatory Theoretical
		theoretical training
		theoretical yes
		FELASA + regulary online seminars
		.
		mostly theoretical training. lecture series where 8 hours are mandatory but you could join beyond that limit.
		Theoretical. The training is mandatory.
		yes
		Theoretical
		Theoretical training. By law we are obliged to attend 8h of training per year.
21	How often do you receive training and education in stress management from your institution?
	Regularly	1	0.00806452
	Occasionally	6	0.0483871
	Rarely	22	0.177419
	Almost never	29	0.233871
	Never	66	0.532258
22	Please specify if you receive theoretical or practical training (or both) in stress management. Is this training mandatory?
	Answer	88	0.709677
	No answer	36	0.290323
		Response
		No
		no, no
		no no
		n/a
		No, compulsory courses by the university.
		No trainings are offered
		there are some workshops, but they are not always available to non-German speakers
		no training
		-
		When I get training in stress management, it is because I actively look for it.
		No, I do not believe I have been offered any sort of stress management training.
		I have never received stress management training.
		No
		no
		none
		no
		Theoretical Not mandatory
		Both; not mandatory
		None.
		It is not mandatory but offered free of charge
		no
		Stress management is up to each individual and not mandatory.
		Workshops on stress and time management during my time in graduate school
		only some presentations of the 3R seminar
		No support regarding stress management
		No
		It is theoretically possible to attend online sminars, but that would have to be done in our already very limited free time
		0
		N/A
		none
		No
		It is not mandatory.
		I never received training in stress management.
		no
		General stress management courses are sometimes offered by the graduate center. This is not mandatory.
		N.a.
		None received
		No
		no training in stress management
		none
		training ist offered by the university no mandatory training
		No mandatory training. Occasionally there are workshop offers
		yes
		no
		no stress management training in my institution
		-
		not mandatory
		No training
		I receive theoretical training sometimes but it is not mandatory.
		I have never looked for some training/course like this, but I think there is like a "mindfulness" course offered at our institution.
		no
		never
		No
		no
		no
		-
		Employee online training (mandatory)
		No No
		No, they are not mandatory. It's some course, that is describes in the Newsletter. Some course for 15 min every then
		no
		No training but a telephone number is provided where you can call if you have problems. Used it once ...but did not help...especially no help with the problems directly at work.
		no
		Theoretical training in stress management, mandatory
		-
		None that I am aware of
		For PhD students there are regular courses (1 or 2 days), there are sport courses and recreational activities offered by the institution none of them are mandatory
		This is not mandatory.
		no stress management training
		No
		Theoretical and no, it is not mandatory
		I haven't experienced stress that required professional help. I just talk to my supervisor who is very supportive professionally and psychologically
		Didn´t receive any training. On the one hand, it is sufficient if the training is attended only by those who need it. On the other hand, mandatory training would reduce stigmatization.
		As far as I know, there was no such training.
		no
		No training
		theoretical
		.
		no and no
		Not mandatory and i dont remember having either theoretical or practical training.
		none
		no
		None training. One voluntary one-day workshop on self-management (not stress)
		group meetings no
		Never received
		.
		No
		I haven't received any.
		We can ask for workshops or join on our own accord.
23	How often do you discuss the replacement of animal experiments (e.g., New Approach Methodologies) in your institution?
	Regularly	16	0.129032
	Occasionally	32	0.258065
	Rarely	30	0.241935
	Almost never	25	0.201613
	Never	21	0.169355
24	Please specify if you receive theoretical or practical training (or both) in replacement of animal experiments. Is that training mandatory?
	Answer	91	0.733871
	No answer	33	0.266129
		Response
		Yes
		theoretical, no
		theoretical, partly mandatory
		no training
		theoretical optional
		Have received none.
		Both. It is mandatory
		No training
		no training
		-
		Some academic personnel are uncomfortable discussing replacing animal experiments, maybe because their careers rely on animal models.
		I have not received such training.
		We regularly receive theoretical training (it is mandatory)
		No
		no, never
		no training in replacement of animal experiments
		no
		Theoretical Not mandatory
		I have received training in, for example, in vitro work in slice cultures, to replace animal experiments when possible. This was...mandatory for me and my project, but not mandatory for everyone in my lab.
		Theoretical
		it is mandotary to do it annually for researchers and animal caretakers. It is provided by the vets for animal welfare from the university
		no, but would be better
		We get no theoretical or practical training in replacement of animal experiments. Unless we attend the appropriate webinars and educate ourselves. As a rule, none of this is implemented.
		No real training, just discussions about whether and how to reduce animal numbers by new in-vitro models
		theoretical during the writing of TVAs
		Currently no options available for replacement of the animals during my work.
		No training, no
		0
		No
		yes but mostly theoretically
		No
		Not in the direct sense, but through regular discussions and project planning, replacement is an inevitable and constantly discussed topic.
		No mandatory training. Theoretical training I get on my own initiative by listening to talks.
		yes
		Some online 3Rs lectures are dealing with replacement of animal experiments. This is a non-mandatory theoretical training.
		n.a.
		No specific lectures dedicated to such training. Rather we learn of some methods by attending scientific presentations of other groups that may use them.
		No
		This also falls under the 8 hours of training we have to get per year
		no training in replacement of animal experiments
		only on own initiative
		receiving no training
		Theoretical in 3R seminars. Not mandatory
		nope
		no
		Prerequisite for animal experimental work in our facility is a FELASA certificate. Theoretical training according §3 Tierschutz-Versuchstierverordnung (TierSchVersV) coordinated on workgroup level, minimum 8h/year. 8h/year (certificates) are mandatory and this can be controlled anytime by the animal welfare officer of our Institution. Practical training takes place on workgroup level until new ex…
		-
		The bureaucratic burden on animal experiments is so high, that you always consider modeling approaches first.
		not mandatory
		Theoretical, mandatory
		I receive only theoretical training but it is not mandatory.
		only in some online talks / the 8 hours of training I follow new developments about animal experiments.
		theoretical trainings about 3R, mandatory for research involving animals.
		both
		No
		in the 3R courses
		theoretical training once a year mandatory
		I have received some theoretical training during my degree.
		In webinars, not mandatory
		LAS certificate, online trainings (mandatory) 3R lectures (optional)
		Both Yes
		No training at all. Just talking about alternatives
		no
		-
		Mandatory training for In vitro assays, both theoretical and practical
		-
		No training necessary or taken per se. Most of out experiements when it comes to replacing animal models are as a result of experience and insight
		Yes, during the animal training course
		Not that I know of.
		seminars, mandatory
		Almost never and it is not mandatory
		Theoretical and yes it is mandatory but my research is far from being replaced because it investigates social behaviour and the brain which requires social species and access to the brain.
		We receive a lot of theoretical training and there is a lot of pressure put into the replacement of animal experiments with other methodologies.
		no
		None
		theoretical Depending on the chosen workshop /course
		.
		no, no
		Yes i received this. Also this is part of the animal course work which is mandatory!?
		never
		none
		NO
		theoretical training
		no no
		No
		.
		Some theoretical training is part of mandatory training and it sometimes is about animal replacement.
		I haven't received any and in my regard it's a pointless ideology-loaded discussion. Animal experiments simply cannot be replaced in a plenty of the research fields where they are used, at least for the next probably several decades.
25	Are there any specific resources, tools, or training programs you know and would like to recommend for animal care and 3Rs training?
	Answer	72	0.580645
	No answer	52	0.419355
		Response
		Yes
		Online
		-
		no
		None
		websites, lectures
		No
		Monthly 3R seminars
		-
		Webinars are usually free and provide up to date information about animal care and 3Rs.
		Some institutes offer online courses
		no
		no
		3R course of the institute of animal welfare at the FU
		Am not familiar
		Virtual courses in 3R
		no
		no
		No.
		the training should start already at universities, showing students how to handle animals. the should learn that a relaxed & healthy animal is necessary to get reliable results and that they have to invest into this - also for their future.
		don't know
		No
		no
		No
		Websites of 3R centers
		no
		No.
		no
		I do not know
		No
		webinars, talks from other universities all over the world.
		No
		The training program n Berlin Charite hospital
		no
		JoVE
		a variety of free (online) seminars
		no
		periodical update of current research progress, for example, via PubMed is necessary.
		no
		no
		many diffrent internet sites and courses
		N3Rs website, other information websites for animal experiments and also discussions and communication with other scientists
		Your webinars, charite 3R webinars
		3R monthly seminar series (tarc force 3R), Max Planck Lab Animal Science Lectures
		no, but would be interessed
		I don't know any
		Yes...we have to attend on mandatory online seminar with test ...provided by the company . This will be used to show to the public(if they ask) that they care...I don't know how much this really helps (people or animals).
		no
		-
		None come to mind
		N.A.
		online sources and seminars help staying um to date - nothing specific
		Not really
		I'm not aware of any
		No
		There should be more training (simply more hours) for undergraduate researchers. FELASA courses are insufficient. Specialized courses offered by ex. JAX Lab are too expensive and mostly take place in the USA.
		No
		no
		-
		No, common sense is needed though.
		no
		none
		no
		None
		no
		.
		Tickling rats for the Refinement part of 3Rs: https://journals.plos.org/plosone/article?id=10.1371/journal.pone.0175320
26	Here you can provide additional comments and observations
	Answer	19	0.153226
	No answer	105	0.846774
		Response
		I find the main reason for stress related to research with animals is the high pressure for getting good results in a limited time and the ever increasing paperwork. You try to do everything right but then there is a signature missing somewhere or another redundant forms to be filled out. This is taking away time to actually think more about 'good' experiments, that are carefully designed, and I …
		Thank for the questions.
		The seminar about alternative new technologies replacing animal work would be beneficial
		It would be nice if the results of this survery would be presented somwhere, so that everyone can benefit from it? Maybe mention it in a next 3R online seminar.
		N/A
		It is becoming more and more difficult to meet the requirements of the regional council, which approves the animal experiments. In clinical research, you cannot completely give up animal experiments, but instead you can try to adapt them as realistically as possible to the clinical situation and thus also reduce the number of animals through a realistic model. But the authorities are rigid, infle…
		It is notably rare to hear about improvements on 3R measures in animal studies with immunological questions. I would like to see a stronger focus on this area of research in future events.
		It might be important to mention that there might be conflicts with families, friends, associates etc. which are against the use of animals in experiments.
		i would only say that without animal sacrifices we cannot save mankind.. therefore i respect and love animals and always try to handle them with love and care.
		Most of the time, the environment in animal research is as follows: Animal experiments are necessary because not everything can be done with alternative methods (cell cultures...)...everybody around me agrees on that, but if you are involved in such experiments, you face many regulations and are held responsible for everything, even if you are not responsible. You get the impression that it is be…
		I filled in the questionnaire regarding management of stress evoked specifically by the animal experiments. Thank you for devoting time to this issue.
		in my opinion, the new regulations that allow mice that are not needed to be sacrificed only when they are sick do not contribute to greater animal welfare. Despite all efforts, the animals are not kept in the best possible way for their species, and leaving them in their cages until they eventually suffer from old age is, in my opinion, worse than sacrificing them at an earlier timepoint.
		The process to submit and obtain approval to run animal experimentation is becoming extremely difficult. It also treats the scientists like a criminal. This is not reducing animal suffering but is increasing researchers suffering and with that their science. The fact is it is rendering Germany and Europe behind in science compared to a country like China which also has processes in place to apply…
		I'd implement more practical courses on 3R, especially animal handling than seminars unless it's about how to choose the number of animals used and how to minimize it.
		thanks
		Trust should prevail between the authorities and the researchers, with a sober discussion and a realistic approach to this topic.
		The amount of paperwork pushed onto the researchers makes efficient working near impossible. This in turn increases stress as results are coming in too slow, causing possible conflicts with the supervisor and increase the perceived anxiety of failing to publish. Additionally, many mice go unused as one is awaiting approval of animal licenses etc. All in all, the burden of documentation is usually…
